# Supplementary material for: Phase II trial of nafamostat mesilate/gemcitabin/S-1 for unresectable pancreatic cancer
Source: PLoS One. 2022 May 11;17(5):e0267623. doi: 10.1371/journal.pone.0267623 (PMC9094514; doi:10.1371/journal.pone.0267623)
Supplement: S1 Data — (XLSX) [file pone.0267623.s001.xlsx]

## Sheet: Sheet1
	age	sex	location	UR LA/M	M location	PFS	censoring	OS	censoring	post treatment		line
1	70	M	body	LA		19	0	20.3	0	0
2	66	M	body-tail	M	liver lung	7.6	0	8.9	0	0
3	35	F	head	M	liver lung	9.1	0	12	0	0
4	70	M	body	M	liver lung adrenal P	5.2	0	6.1	0	0
5	68	M	head	M	liver	3.3	0	4.1	0	0
6	65	M	tail	M	liver	19.7	0	29.1	0	0
7	64	M	head	M	P LN #16	12.2	0	13.4	0	0
8	76	M	head	LA		11.3	0	12.3	0	0
9	63	M	head	M	liver	6.7	0	7	0	0
10	78	F	body	M	liver	7	0	7.9	0	0
11	64	F	head	M	lung LN #16	8.5	0	11	0	0
12	58	M	head	LA	coversion	17.2	0	43	0	1	chemoradiation with S-1	1
13	70	F	head	M	liver LN #16	15.8	0	16	0	0
14	72	F	head	M	P	4.6	0	4.9	0	0
15	78	F	head	M	liver	10.9	0	16.5	0	1	TAS-118	1
16	68	F	head	M	liver LN #16	12.6	0	18	0	1	TAS-118	1
17	73	F	body	M	liver	11.8	0	11.8	1	0
18	67	M	tail	M	spleen adrenal P	12.6	0	15.2	0	1	TAS-118	1
19	70	F	head	M	liver	5.2	0	6.3	0	0
20	58	M	head	LA		13.4	0	20.2	0	0
21	54	F	head	LA		3.5	0	21.8	0	1	FOLFIRINOX, GEM/nab-PTX	2
22	71	M	head	M	liver	9.4	0	14	0	1	GEM/nab-PTX	1
23	61	M	head	LA		11.8	0	41.2	0	1	chemoradiation with S1, GEM/nab-PTX	2
24	59	M	body	M	LN #16	21.3	0	38.1	0	1	FOLFIRINOX, GEM/nab-PTX	2
25	65	F	head	LA		69.9	1	69.9	1	1	GEM/nab-PTX	1
26	63	F	head	M	liver	10.5	0	28.5	0	1	FOLFIRINOX, GEM/nab-PTX	2
27	51	F	body	M	lung	13.9	0	19.3	0	1	FOLFIRINOX	1
28	62	M	tail	M	liver	9.3	0	14.2	0	1	GEM/nab-PTX	1
29	66	M	tail	M	liver bone	17.6	0	19.2	0	1	GEM/nab-PTX	1
30	61	M	body	M	lung	4.7	0	20.6	0	1	FOLFIRINOX, GEM/nab-PTX	2
31	65	M	head	M	liver	3.8	0	10.9	0	1	FOLFIRINOX, GEM/nab-PTX	2
32	73	M	head	M	liver	3.8	0	8.4	0	1	GEM/nab-PTX	1
33	72	F	body	M	liver	10.8	0	21.7	0	1	FOLFIRINOX, GEM/nab-PTX	2
34	77	M	tail	M	P	7.5	0	8.2	0	0
35	55	M	head	M	P	11.5	0	14.1	0	0
36	67	M	body	M	liver	6.4	0	19.2	0	1	FOLFIRINOX, GEM/nab-PTX	2
37	66	M	tail	M	liver, lung, P	7	0	8.5	0	1	GEM/nab-PTX	1
38	78	M	body	LA		7	0	9	0	0
39	65	M	head	M	LN #16	8.5	0	19.8	0	1	FOLFIRINOX, GEM/nab-PTX	2
40	62	F	body	LA		11.8	0	15.5	0	1	FOLFIRINOX	1
41	66	M	body	M	liver	7.7	0	9.7	0	0
42	75	M	tail	M	liver	9.7	0	10.8	0	0
43	52	M	head	LA		12.4	1	49.6	0	1	GEM/nab-PTX	1
44	66	M	tail	M	liver	11.4	0	18.8	0	1	FOLFIRINOX, GEM/nab-PTX	2
45	73	F	body	M	liver, P	7.5	0	8	0	0
46	36	M	head	M	liver	32.7	0	59	0	1	FOLFIRINOX, GEM/nab-PTX, GEM/Erlotinib, nal-IRI	4
47	76	M	head	M	liver	9.2	0	12.3	0	0
